# Supplementary material for: N-Alkylamino Stilbene Compounds as Amyloid β Inhibitors for Alzheimer’s Disease Research
Source: Molecules. 2025 Jun 5;30(11):2471. doi: 10.3390/molecules30112471 (PMC12156033; doi:10.3390/molecules30112471)
Supplement: Supplementary file 1 [file molecules-30-02471-s001.zip]

Archive with 1 entries (1 files):
- molecules-3622710-supplementary.pdf
